# Supplementary material for: Targeting regulatory T cells in glioblastoma: from mechanistic insights to novel immunotherapeutic strategies
Source: Front Immunol. 2026 Apr 10;17:1759023. doi: 10.3389/fimmu.2026.1759023 (PMC13106435; doi:10.3389/fimmu.2026.1759023)
Supplement: Supplementary file 1 [file Table1.xlsx]

## Sheet: Sheet1
NCT Number	Study Title	Study Status	Interventions	Sponsor
NCT01210664	T1DM Immunotherapy Using CD4+CD127lo/-CD25+ Polyclonal Tregs	COMPLETED	BIOLOGICAL: Ex vivo Expanded Human Autologous Polyclonal Regulatory T Cells	University of California, San Francisco
NCT02711826	Treg Therapy in Subclinical Inflammation in Kidney Transplantation	COMPLETED	BIOLOGICAL: Polyclonal Regulatory T Cells|DRUG: Everolimus|DRUG: Tacrolimus|DRUG: Mycophenolate mofetil|DRUG: Mycophenolic acid|DRUG: Acetaminophen|DRUG: Diphenhydramine|PROCEDURE: Biopsy, Kidney|PROCEDURE: Blood Draw|PROCEDURE: Leukapheresis|PROCEDURE: IS regimen conversion	National Institute of Allergy and Infectious Diseases (NIAID)
NCT01927120	In Vivo Treg Expansion and Graft-Versus-Host Disease Prophylaxis	COMPLETED	DRUG: IL-2|DRUG: Tacrolimus|DRUG: Sirolimus	H. Lee Moffitt Cancer Center and Research Institute
NCT04066114	Treg Modulation With CD28 and IL-6 Receptor Antagonists	COMPLETED	BIOLOGICAL: lulizumab pegol|BIOLOGICAL: antithymocyte globulin (rabbit)|DRUG: methylprednisolone|BIOLOGICAL: tocilizumab|DRUG: Prednisone|DRUG: everolimus|BIOLOGICAL: belatacept|DRUG: mycophenolate mofetil|DRUG: mycophenolic acid	National Institute of Allergy and Infectious Diseases (NIAID)
NCT01660607	Phase 1-2 MAHCT w/ TCell Depleted Graft w/ Simultaneous Infusion Conventional and Regulatory T Cell	COMPLETED	BIOLOGICAL: CD34+ Hematopoietic Progenitor Cells (HSPC)|BIOLOGICAL: Regulatory T-Cells (Treg)|BIOLOGICAL: Conventional T-Cells (Tcon)|PROCEDURE: Myeloablative Conditioning Regimen	Stanford University
NCT01713400	Tacrolimus, Sirolimus and Ustekinumab vs. Tacrolimus and Sirolimus for the Prevention of Acute Graft-Versus-Host Disease	COMPLETED	DRUG: Ustekinumab|DRUG: Placebo|DRUG: Tacrolimus (TAC)|DRUG: Sirolimus	H. Lee Moffitt Cancer Center and Research Institute
NCT02592551	MEDI4736 Or MEDI4736 + Tremelimumab In Surgically Resectable Malignant Pleural Mesothelioma	COMPLETED	DRUG: MEDI4736|DRUG: Tremelimumab|OTHER: no other name	Baylor College of Medicine
NCT01750879	Tolerance Following Peanut Oral Immunotherapy	COMPLETED	DRUG: Peanut Flour|DRUG: Oat Flour	Massachusetts General Hospital
NCT00529035	Ultra-Low Dose Interleukin-2 for Refractory Chronic Graft Versus Host Disease	COMPLETED	DRUG: Interleukin-2	Dana-Farber Cancer Institute
NCT00314093	RFT-5-dgA in Patients With Metastatic Melanoma	COMPLETED	DRUG: RFT5pdgA	University of Texas Southwestern Medical Center
NCT02736227	Biomarkers Predicting Successful Tacrolimus Withdrawal and Everolimus (Zortress) Monotherapy Early After Liver Transplantation	COMPLETED	DRUG: Tacrolimus Withdrawal and Everolimus Monotherapy	Northwestern University
NCT00803010	Graft-Versus-Host Disease (GVHD) Prophylaxis After Allogeneic Peripheral Blood Hematopoietic Cell Transplantation	COMPLETED	DRUG: Tacrolimus (TAC)|DRUG: Methotrexate (MTX)|DRUG: Rapamycin (RAPA)	H. Lee Moffitt Cancer Center and Research Institute
NCT01876212	Dendritic Cell Vaccines + Dasatinib for Metastatic Melanoma	COMPLETED	BIOLOGICAL: DC vaccine|DRUG: Dasatinib	Walter J. Storkus
NCT02467504	Low-dose Recombinant Human IL-2 for the Treatment of Rheumatoid Arthritis	COMPLETED	DRUG: hrIL-2 active|DRUG: hrIL-2 placebo|DRUG: MTX|DRUG: Folic Acid|DRUG: Loxoprofen	Peking University People's Hospital
NCT02710045	The Interaction Between Measles and DTP Vaccination	COMPLETED	BIOLOGICAL: Measles Vaccine at 9 months of age|BIOLOGICAL: DTP Vaccine at 9 months of age|BIOLOGICAL: Measles Vaccine at 18 months of age	Medical Research Council Unit, The Gambia
NCT05112536	Trilaciclib, a CDK4/6 Inhibitor, in Patients With Early-Stage Triple Negative Breast Cancer	COMPLETED	DRUG: Trilaciclib|DRUG: Cylophosphamide|DRUG: Doxorubicin|DRUG: Paclitaxel|DRUG: Carboplatin (Investigator discretion)|BIOLOGICAL: Pembrolizumab (Investigator discretion)	G1 Therapeutics, Inc.
NCT01696877	A Neoadjuvant Study of Androgen Ablation Combined With Cyclophosphamide and GVAX Vaccine for Localized Prostate Cancer	COMPLETED	DRUG: degarelix acetate|DRUG: Cyclophosphamide|DRUG: GVAX	Sidney Kimmel Comprehensive Cancer Center at Johns Hopkins
NCT01127451	Study of Denileukin Diftitox in Participants With Stage IIIC and Stage IV Melanoma	COMPLETED	DRUG: Denileukin diftitox	Eisai Inc.
NCT03021993	Trial of Nivolumab as a Novel Neoadjuvant Pre-Surgical Therapy for Locally Advanced Oral Cavity Cancer	COMPLETED	DRUG: Nivolumab	Medical University of South Carolina
NCT01106157	Reversing Type 1 Diabetes After it is Established	COMPLETED	DRUG: Anti-Thymocyte Globin (ATG)|DRUG: Placebo|DRUG: Pegylated GCSF	University of Florida
NCT03618056	Evaluating HIV-1 Neutralization Antibody Breadth in Response to HIV gp120 Protein Vaccine in HIV-uninfected Adults With Quiescent Systemic Lupus Erythematosus	COMPLETED	BIOLOGICAL: AIDSVAX庐 B/E	National Institute of Allergy and Infectious Diseases (NIAID)
NCT02153918	Vaccine Plus Booster Shots in Men With Prostate Cancer Undergoing Treatment With Radical Prostatectomy	COMPLETED	BIOLOGICAL: PROSTVAC-V/TRICOM|BIOLOGICAL: PROSTVAC-F/TRICOM	National Cancer Institute (NCI)
NCT03895996	Safety, Tolerability and Potential Efficacy of AVT001 in Patients With Type 1 Diabetes	COMPLETED	DRUG: AVT001|OTHER: Placebo	Avotres Inc.
NCT01697800	A Phase II Trial of Tadalafil in Patients With Squamous Cell Carcinoma of the Upper Aero Digestive Tract	COMPLETED	DRUG: Tadalafil|DRUG: Placebo	Sidney Kimmel Comprehensive Cancer Center at Johns Hopkins
NCT02084238	Low-dose IL-2( Interleukin-2) Treatment in SLE	COMPLETED	DRUG: Interleukin-2	Peking University People's Hospital
NCT01028560	Allergy Immunotherapy for the Reduction of Asthma	COMPLETED	BIOLOGICAL: Allergen extracts (subcutaneous injections)|OTHER: Standard of care	Albert Einstein College of Medicine
NCT00736476	Efficacy and Safety of an H.Pylori Vaccine in H.Pylori-Negative Adults	COMPLETED	BIOLOGICAL: H.pylori vaccines|BIOLOGICAL: Placebo Vaccine	Novartis Vaccines
NCT01550367	Study of Hydroxychloroquine and Aldesleukin in Renal Cell Carcinoma Patients (RCC)	COMPLETED	DRUG: Hydroxychloroquine|DRUG: IL-2	Leonard Appleman
NCT05450198	Multiple Rising Dose Study of MK-6194 in Participants With Atopic Dermatitis (MK-6194-008)	COMPLETED	BIOLOGICAL: MK-6194|BIOLOGICAL: Placebo	Merck Sharp & Dohme LLC
NCT04123470	A Phase I/II Trial Investigating LOAd703 in Combination With Atezolizumab in Malignant Melanoma	COMPLETED	GENETIC: delolimogene mupadenorepvec|BIOLOGICAL: atezolizumab	Lokon Pharma AB
NCT01969058	Effect of Isotretinoin on Immune Activation Among HIV-1 Infected Subjects With Incomplete CD4+ T Cell Recovery	COMPLETED	DRUG: Isotretinoin	Advancing Clinical Therapeutics Globally for HIV/AIDS and Other Infections
NCT03184870	A Study of BMS-813160 in Combination With Chemotherapy or Nivolumab in Participants With Advanced Solid Tumors	COMPLETED	DRUG: BMS-813160|BIOLOGICAL: Nivolumab|DRUG: Nab-paclitaxel|DRUG: Gemcitabine|DRUG: 5-fluorouracil (5-FU)|DRUG: Leucovorin|DRUG: Irinotecan	Bristol-Myers Squibb
NCT02474199	Donor Alloantigen Reactive Tregs (darTregs) for Calcineurin Inhibitor (CNI) Reduction	COMPLETED	BIOLOGICAL: darTregs|DRUG: Acetaminophen|DRUG: Diphenhydramine|DRUG: Immunosuppression (IS) Withdrawal|PROCEDURE: Study Mandated Procedures	National Institute of Allergy and Infectious Diseases (NIAID)
NCT00179400	The Role of Acute Combined PPAR Alpha and Gamma Stimulation on Insulin Action in Humans	COMPLETED	DRUG: Pioglitazone|DRUG: Placebo|PROCEDURE: Pancreatic Clamp Study	Albert Einstein College of Medicine
NCT00970203	Dendritic Cell (DC)-Based Vaccines Loaded With Allogeneic Prostate Cell Lines in Combination With Androgen Ablation in Patients With Prostate Cancer	COMPLETED	BIOLOGICAL: androgen ablation (AA)|BIOLOGICAL: DC1 vaccine	Roswell Park Cancer Institute
NCT00853021	Bevacizumab and Aldesleukin in Treating Patients With Metastatic Clear Cell Carcinoma of the Kidney	COMPLETED	BIOLOGICAL: aldesleukin|BIOLOGICAL: bevacizumab	Jorge A. Garcia, MD
NCT02933255	PROSTVAC in Combination With Nivolumab in Men With Prostate Cancer	COMPLETED	BIOLOGICAL: PROSTVAC-V/F|DRUG: Nivolumab|PROCEDURE: Prostatectomy|PROCEDURE: Biopsy|DRUG: Tylenol	National Cancer Institute (NCI)
NCT02708641	A Phase II Study of Pembrolizumab as Post-Remission Treatment of Patients 鈮?60 With AML	COMPLETED	DRUG: pembrolizumab	Michael Boyiadzis
NCT00778258	Study of Milk Allergy and Tolerance in Children	COMPLETED	BIOLOGICAL: Baked Milk|BIOLOGICAL: Non-baked Milk	National Institute of Allergy and Infectious Diseases (NIAID)
NCT02399215	Nintedanib in Treating Patients With Locally Advanced or Metastatic Neuroendocrine Tumors	COMPLETED	OTHER: Laboratory Biomarker Analysis|DRUG: Nintedanib|OTHER: Pharmacological Study|OTHER: Quality-of-Life Assessment	Roswell Park Cancer Institute
NCT00323115	Phase II Feasibility Study of Dendritic Cell Vaccination for Newly Diagnosed Glioblastoma Multiforme	COMPLETED	BIOLOGICAL: Autologous Dendritic Cell|DRUG: Temozolomide|PROCEDURE: Radiotherapy|BIOLOGICAL: Dendritic Cell Vaccine	Dartmouth-Hitchcock Medical Center
NCT02649439	Prostvac in Patients With Biochemically Recurrent Prostate Cancer	COMPLETED	BIOLOGICAL: PROSTVAC -V|BIOLOGICAL: PROSTVAC-F	National Cancer Institute (NCI)
NCT04431960	Blackcurrants Modify Gut Microbiota and Reduce Osteoporosis and CVD Risk	COMPLETED	DRUG: blackcurrant (BC) extract	University of Connecticut
NCT01846208	Baked Egg or Egg Oral Immunotherapy for Children With Egg Allergy	COMPLETED	DRUG: Egg Oral Immunotherapy|DRUG: Baked Egg	Hugh A Sampson, MD
NCT02525471	A Pilot Study of RNS60 in Amyotrophic Lateral Sclerosis (ALS)	COMPLETED	DRUG: RNS60	Sabrina Paganoni, M.D.
NCT02872142	Efficacy and Safety of Plasma Exchange With Albutein庐 5% in Participants With Amyotrophic Lateral Sclerosis	COMPLETED	BIOLOGICAL: Albutein 5%|PROCEDURE: Plasma Exchange	Grifols Therapeutics LLC
NCT00996606	A Study of Tocilizumab in Combination With Disease-Modifying Anti-Rheumatic Drugs (DMARDs) in Participants With Moderate to Severe Active Rheumatoid Arthritis With an Inadequate Response to DMARDs	COMPLETED	DRUG: DMARDs|DRUG: Tocilizumab	Hoffmann-La Roche
NCT02564055	A Dose-Finding Study of GSK2894512 Cream in Subjects With Atopic Dermatitis (AD)	COMPLETED	DRUG: GSK2894512 1% Cream|DRUG: GSK2894512 0.5% Cream|DRUG: Vehicle cream	GlaxoSmithKline
NCT02564042	A Dose-Finding Study of GSK2894512 Cream in Subjects With Plaque Psoriasis	COMPLETED	DRUG: GSK2894512 1% Cream|DRUG: GSK2894512 0.5% Cream|DRUG: Vehicle cream	GlaxoSmithKline
NCT02443155	A Clinical Proof-of-principle Trial in Adult Subjects With Newly Diagnosed Type 1 Diabetes Mellitus Investigating the Effect of NNC0114-0006 and Liraglutide on Preservation of Beta-cell Function	COMPLETED	DRUG: NNC0114-0006|DRUG: liraglutide|DRUG: placebo	Novo Nordisk A/S
